# Supplementary material for: Influenza antibody breadth and effector functions are immune correlates from acquisition of pandemic infection of children
Source: Nat Commun. 2024 Apr 13;15:3210. doi: 10.1038/s41467-024-47590-0 (PMC11016072; doi:10.1038/s41467-024-47590-0)
Supplement: Supplementary file 4 — Source data [file 41467_2024_47590_MOESM4_ESM.xlsx]

## Sheet: Fig 1b
sH1 pre V1	sH1 post V1	pH1 pre V1	pH1 post V1	sH1 pre V0	sH1 post V0	pH1 pre V0	pH1 post V0
1280	2560	640	640	5	5	320	160
20	80	5	5	80	80	5	5
5	2560	5	5	5	5	5	5
80	320	5	320	5	5	5	80
5	160	5	5	5	5	5	5
5	2560	80	80	5	5	5	5
160	160	160	80	5	5	160	160
20	1280	5	5	10	5	160	160
5	320	80	160	80	80	40	40
5	320	5	5	5	5	5	5
80	640	5	5	1280	1280	80	160
5	1280	5	5	80	80	160	160
5	1280	5	80	5	10	80	40
5120	5120	320	80	80	80	160	80
80	160	5	5	5	320	5	5
160	320	40	80	5	320	5	160
80	1280	80	80	40	40	40	40
1280	640	5	40	80	80	80	80
80	160	5	5	40	40	5	5
5	640	80	80	5	5	640	320
640	640	10	160	40	40	40	5
80	320	1280	1280	10	5	20	5
80	80	5	80	160	160	5	5
5	5120	5	5	160	320	640	640
320	320	5	5	80	40	160	160
5	40	320	320	5	5	5	20
5	640	80	80	160	160	5	5
5	40	160	160	320	160	40	40
10	640	160	160	20	40	5	5
80	1280	320	320	40	80	5	5

## Sheet: Fig 1d
	NP		NA		H1pdm HA		H1seas HA
vax1	D0	D30	D0	D30	D0	D30	D0	D30
0	35.8146	37.1391	5.96026	4.66225	38.1361	42.2781	45.8284	36.9527
0	20.8742	24.6887	11.0993	7.68212	7.18935	21.6864	23.432	23.8757
0		41.9073		7.39073		15.4142		14.0828
0	44.8212	41.6424	6.91391	8.21192	45.8284	38.432	41.3905	35.7692
0	20.2384	22.8344	2.86093	3.94702
0	46.1457	50.1192	12.8477	9.69536	29.8521	31.9231	33.1065	39.3195
0	48.7947	58.8609	16.9272	18.2781	45.8284	46.1243	27.4852	21.0651
0	22.5695	26.8079	4.47682	4.84768	43.7574	40.2071	7.04142	7.86982
0	20.4503	26.0132	1.19205	6.78146	39.0237	31.6272	19.8817	21.213
0	57.8013	53.8278	13.4305	3.07285	21.1834	9.94083	26.3018	20.9763
0	61.7748	57.5364	58.8609	60.1854	65.355	81.0355	44.3491	42.574
0	28.3974	44.2914	31.8411	22.0397	61.213	55.2959	30.7396	30.7396
0	36.0795	45.6159	14.755	8.71523	46.4201	61.5089	35.7692	33.1065
0	45.351	49.8543	23.0993	20.8742	55	57.9586	37.8402	43.1657
0	53.5629	57.5364	47.7351	47.7351	73.6391	88.1361	48.1953	47.6036
0	20.2914	24.6887	20.9801	22.0397	36.6568	31.3314	19.1716	18.6982
0	48.2649	42.9669	17.8013	19.0199	48.4911	41.3905	31.3314	27.1893
0	48	49.5894	33.9603	29.7219	56.1834	72.7515	43.1657	38.7278
0	66.0132	64.6887	8.92715	4.2649	45.5325	38.7278	42.2781	44.3491
0
0		49.0596		31.5762		55.2959		42.2781
0	26.8079	27.3377	4.31788	1.50993	8.69822	9.1716	22.6036	16.716
0	47.4702	43.2318	27.3377	30.2517	87.8402	80.1479	33.6982	31.3314
0	53.5629	53.298	36.6093	43.4967	75.7101	71.2722	34.8817	43.4615
0	57.5364	45.8808	31.5762	27.8675	63.284	0	43.7574	39.0237
0	40.5828	39.5232	3.39073	6.49007	33.4024	54.4083	35.1775	40.7988
0	49.5894	59.3907	8.95364	2.17219	52.929	37.5444	52.0414	48.1953
0	22.8344	31.0464	16.5563	14.0927	53.5207	61.5089	33.4024	31.6272
0		28.9272		7.23179	0	0	0	21.2722
0	45.0861	44.0265	16.7947	14.8079	28.6686	40.7988	35.7692	38.7278
1	35.5497	41.3775	8.34437	10.6225	42.574	39.0237	30.4438	37.5444
1	58.8609	53.8278	7.65563	22.0397	35.1775	39.3195	28.3728	31.9231
1	46.4106		9.40397	8.95364	37.8402	39.6154	30.7396	29.2604
1	27.6026		13.2185	11.4967	36.3609	24.2604	23.8462	30.4438
1	33.6954	35.5497	2.25166	8.50331	20.9763	35.7692	6.62722	23.787
1	58.3311	59.3907	16.6093	26.543	66.5385	72.4556	42.8698	40.503
1	35.2848	38.1987	4.42384	6.78146	45.5325	49.9704	28.9645	22.929
1	24.9536	38.4636	1.37748	9.80132	17.929	29.2604	22.2781	33.6982
1	55.947	65.2185	17.8543	18.6755	58.2544	66.2426	38.7278	39.3195
1	33.1656	36.3444	0.582781	13.7219	54.4083	60.9172	37.8402	38.1361
1	37.6689	23.3642	1.11258	15.9205	41.6864	25.1183	33.1065	24.1124
1
1	41.9073	38.7285	3.81457	17.7748	59.142	65.0592	57.071	33.1065
1	49.5894	49.8543	22.5695	22.3046	66.5385	63.284	36.3609	38.1361
1	40.053	38.1987	6.35762	6.51656	36.0651	42.574	33.6982	31.9231
1	51.7086	51.1788	25.2185	40.8477	62.6923	82.8107	64.4675	51.7456
1	36.3444	44.2914	12.106	10.5695	60.6213	62.6923	45.8284	36.9527
1		61.7748		24.1589		72.4556		53.8166
1	34.755	45.351	4.15894	1.98675	26.5976	22.3669	22.6331	30.1479
1	42.1722	46.6755	9.45695	17.0596	62.6923	71.8639	38.7278	32.8107
1					60.3254		16.0947
1	59.3907	41.9073	6.86093	6.19868	68.3136	52.3373	21.4497	28.6686
1		39.5232	13.8543	12.8477		50.858	33.9941	38.7278
1	50.9139	51.7086	4.2649	6.03974	18.787	53.8166	52.3373	34.2899
1	38.9934	47.4702	1.0596	3.15232	20.5621	30.4438	29.2604	34.2899
1
1	31.5762	24.9536	10.2517	9.64238	47.3077	51.7456	26.5976	39.0237
1	47.2053	47.2053	7.92053	9.96026	39.9112	59.142	9.1716	19.0828
1
1	29.9868	32.6358	9.27152	5.88079	9.31953	68.6095	1.89349	49.3787

## Sheet: Fig 1e
ADCC	FcγRIIIa-binding
6.44931	73.1
35.2251	1951.3
28.7042	2551.6
24.0766	2118.8
24.4973	2655.8
28.7042	1846.8
2.20025	20.3
8.93143	2855.3
12.3391	2249.6
18.6075	188.6
48.8978	1998.6
22.6041	3293.6
27.4422	558.6
51.0013	2849.3
23.0248	1060.3
31.2284	1555.8
39.0114	1954.1
71.8258	1739.6
37.9596	1114.8
39.8528	3217.6
52.6841	3308.8
28.9146	2848.1
28.9146	1789.3
60.8877	3004.6
33.7526	1130.6
35.2251	1665.3
0.328145	6.8
52.4737	2492.1
25.549	1391.8
37.7493	2874.8
23.6559	1852.6
30.5974	2889.3
6.42827	74.3
24.918	2573.6
53.1048	2264.3
5.31342	94.8
27.6525	1438.3
7.33277	87.1
30.8077	2678.6
31.6491	2234.3
25.3387	2099.8
14.0429	347.8
21.9731	710.8
36.4872	1745.6
26.1801	1473.8
58.3635	2326.1
41.5356	1067.8
20.2903	1992.6
3.63063	23.1
27.6525	1880.8
27.4422	2535.1
35.0147	1557.3
8.51073	550.8
29.3353	1315.3
33.3319	581.8
39.8528	1731.8
49.7392	801.3
10.2146	1157.1
25.7594	1909.6
25.1283	1196.1
1.443	0.6
39.6424	2319.8
31.8595	1917.8
64.8843	2720.3
13.5591	2323.1
65.5154	3114.8
27.8629	2462.8
3.65166	285.8
49.9495	2559.8
37.5389	2757.6
67.6188	1942.8
34.8044	2062.3
28.0732	3026.6
18.6075	528.6
33.7526	3197.1
17.5557	754.8
43.639	3065.8
18.3971	1147.8
14.7371	349.3
41.5356	2722.6
28.7042	867.3
47.4253	2626.8
52.4737	3314.1
0.30711	4.3
1.88473	26.6
12.9701	354.6
44.4804	1292.8
0.748843	1.6
1.5061	30.1
49.9495	2668.6
3.69373	70.8
33.1216	739.1
104.43	3054.1
11.8553	403.8
0.012621	70.1
3.98822	78.8
63.2015	3199.3
16.3778	586.8
8.65797	596.1
24.7076	167.8
44.2701	2805.8
33.1216	1614.3
14.064	646.1
16.504	998.6
43.639	2600.8
1.37989	143.1
47.4253	3778.1
54.3668	2192.6
13.496	294.6
8.32141	61.3
0.580564	15.8
19.2385	1075.1
36.4872	1296.8
45.1115	2437.8
1.25368	16.3

## Sheet: Fig 1f
ADCC	FcγRIIIa-binding
5.23965	2694.3
12.1678	3848.1
15.5447	3724.8
23.8235	3995.1
21.6449	3793.3
19.4662	4248.3
	2511.8
13.8235	4173.8
8.09368	3582.3
20.1198	3710.8
	4195.3
19.902	4719.8
21.2092	3382.3
	4086.3
17.2876	3615.8
24.695	3925.3
20.1198	3809.8
59.9891	4527.8
13.6057	2180.6
23.8235	4493.6
17.9412	4030.1
14.9129	3981.8
32.3203	4417.6
74.5861	4137.3
20.3377	2917.6
22.0806	3859.3
1.60131	81.3
34.9346	4302.8
14.2811	3228.1
	4124.1
8.66013	5383.8
49.9673	4053.3
8.18083	2576.3
15.1089	3551.8
22.0806	4016.6
9.74945	2795.8
10.2723	3026.8
4.25926	1908.8
16.634	3734.3
26.8736	3795.3
44.5207	4202.8
12.9739	3240.6
14.9782	4305.3
21.8627	4129.1
21.8627	3746.8
38.8562	3840.1
28.1808	3266.3
9.27015	3524.8
13.366	3538.3
17.7233	3761.1
15.1089	3403.3
15.9804	3017.6
5.52288	2678.8
17.2876	3814.8
	3085.8
20.1198	3319.3
17.0697	2461.8
27.0915	4994.1
22.7342	2786.8
13.8889	2996.3
13.061	1645.6
61.9499	3863.8
40.1634	2884.6
69.793	3637.6
	3686.8
75.0218	4343.6
35.1525	3311.3
5.3268	2094.3
53.8889	3957.8
28.1808	3879.8
46.9172	3743.6
53.0174	3437.8
	3734.1
12.4292	2837.3
35.8061	4003.3
12.4074	2040.1
35.1525	3831.8
12.7996	2565.6
16.8518	3384.1
29.2702	4336.8
28.3987	3073.1
25.3486	3551.8
23.8235	4468.6
4.45534	1294.8
	3497.3
19.0305	4157.1
29.0523	3446.6
	3586.6
11.122	2066.3
40.3813	3951.1
3.7146	1189.6
40.3813	3758.1
87.4401	4457.8
5.84967	1958.3
5.41394	2759.3
	428.8
53.0174	4272.8
18.3769	3324.8
2.40741	2638.1
11.9063	3414.8
41.4706	4213.6
15.9804	3307.8
21.2092	3469.8
42.7778	3571.1
28.6166	4118.3
21.427	3265.8
27.963	5055.3
57.1569	4535.3
39.5098	3452.3
13.9325	3472.8
	3017.8
14.9346	3282.6
21.6449	3975.6
22.2985	3510.6
23.8235	2793.3

## Sheet: Fig 2b
sH1 pre V1	sH1 post V1	pH1 pre V1	pH1 post V1	sH1 pre V0	sH1 post V0	pH1 pre V0	pH1 post V0
80	160	5	5	5	5	80	160
5	40	160	160	5	5	5	5
5	640	5	5	80	80	160	160
5	640	80	80	320	5	5	5
40	320	80	80	40	40	5	80
5	5120	5	5	5	5	40	40
40	1280	5	320	320	320	40	80
160	640	640	640	20	20	5	5
5	2560	160	320	5	5	5	5
5	40	640	640	40	5	5	40

## Sheet: Fig 2cdefghijkl
	V0								V1
Timepoint	Iga1 H1Bris HA
D30	2.36181	0.184377		0.812689	0.260863	0.220738	0.521813	0.611577	1.96346	0.109919	0.826656	0.888555	0.606061	0.660676
2010	1.2315	0.065799	0.508356	0.625333	0.198459	0.21457	0.558074	0.246116	2.31334	0.025861	0.655495	0.581614	0.715825	0.870117
2011	1.30788	0.053132	0.47604	0.465173	0.172573	0.263395	0.379037	0.135845	0.945488	0.027784	0.90304	0.396998	0.542088	0.326528
2012	0.926014	0.036946	0.327804	0.448004	0.144838	0.204291	0.062323	0.307301	0.581062	0.018942	0.651598	0.477674	0.500337	0.404984
2013	1.15179	0.026601	0.335195	0.741127	0.108629	0.436593	0.334051	0.283239	0.689481	0.027524	1.34061	0.586492	0.501684	0.32926
2014	0.343675	0.026742	0.168562	0.316238	0.069337	0.200822	0.366572	0.252991	0.80214	0.01302	0.161341	0.430769	0.531987	0.272226
	IgA1 H1Cali HA
D30	1.18518	0.267505		1.29711	0.606108	0.551294	1.19169	0.159895	2.67671	0.698161	5.47025	4.6	0.917406	0.665198
2010	0.876543	0.682386	0.573035	0.77526	0.683483	0.84372	1.28087	0.177758	0.246988	0.209074	2.70319	1.78713	2.10341	0.792952
2011	0.641975	0.362315	0.572804	0.813873	0.559166	0.771812	0.776345	0.029772	0.437751	0.207012	3.27141	1.65497	0.952218	0.085903
2012	0.68642	0.339666	0.271803	1.13642	0.435366	0.613615	0.218167	0.101226	0.34739	0.145317	2.12482	3.80117	0.714334	0.659912
2013	2.33333	0.296826	0.339599	1.16185	1.01186	0.558965	0.530735	0.121716	0.497992	0.240694	0.928882	3.77544	0.574403	0.389868
2014	0.748148	0.317789	0.418721	0.657803	0.198597	0.362416	0.564352	0.141506	0.538153	0.093934	0.437591	2.46199	0.499317	0.66652
	IgA1 H3Bris HA
D30	0.949766	0.357186		0.055692	0.241736	0.754717	0.607558	0.680162	2.92099	2.25909	2.4798	0.868935	3.51899	0.682704
2010	0.486916	0.092303	0.436325	0.030374	0.197138	0.641509	0.529754	1.01619	1.08148	1.78977	1.52525	0.660904	2.23544	1.19427
2011	0.425234	0.178773	0.373032	0.041323	0.153093	1.04906	0.630985	0.670445	1.28395	1.17614	1.66667	0.604016	1.53924	0.219245
2012	0.408061	0.135899	0.160679	0.039288	0.314404	0.886792	0.149624	1.00243	1	0.886364	1.44748	0.800335	1.29114	0.415347
2013	0.363668	0.138906	0.250359	0.056174	0.099538	1.16226	0.36303	2.37652	1.14815	1.10796	5.83333	1.50028	1.08861	0.288429
2014	0.151869	0.131269	0.099526	0.029052	0.074146	0.754717	0.378762	2.78381	1.15556	0.963636	0.373737	0.698829	0.962025	0.360536
	IgA1 H1F
D30	0.651558	0.123839		1.30223	0.698246	1.70732	0.303012	0.748235	0.141472	1.40506	1.35519	0.730337	1.46707	0.705263
2010	0.609065	0.075429	0.350667	0.379639	0.408772	0.990244	0.242174	1.01882	0.044495	1.14684	1.28415	0.685393	1.4479	0.297368
2011	0.759207	0.096538	0.493333	0.379639	1.07544	0.795122	0.258712	0.124706	0.122647	0.906329	1.57377	0.52809	1.42096	0.047368
2012	0.566572	0.130875	0.186667	0.14316	0.552632	0.965854	0.060839	0.529412	0.115801	1.07595	0.836066	0.674157	0.862275	0.547368
2013	0.447592	0.099916	0.293333	0.5228	0.333333	0.502439	0.155346	0.541176	0.181403	1.32405	0.491803	0.47191	0.44012	0.513158
2014	0.263456	0.106952	0.224	0.400848	0.698246	1.1122	0.135854	0.348235	0.26526	0.906329	0.42623	0.988764	0.52994	1.27632
	IgA1 N1Cali
D30	0.317617	1.00418		0.766208	0.32527	0.833333	1.04348	0.903846	1.10546	1.28132	0.962099	0.954955	0.657568	0.801205
2010	0.188083	0.355649	0.780259	1.24754	0.181425	0.5	0.847826	0.769231	0.327273	0.967033	1.19534	0.738739	0.602978	0.337349
2011	0.204663	0.780335	0.417867	0.759332	0.161987	0.611111	0.804348	0.288462	0.832727	1.45055	1.90379	0.747748	1.03722	0.057831
2012	0.245078	0.60251	0.236311	0.199411	0.141685	0.916667	0.195652	0.607692	0.550909	1.13187	2.06997	0.927928	0.689826	0.813253
2013	0.304663	0.533473	0.277378	0.543222	0.272138	0.527778	0.686957	0.761538	1.04182	1.55604	0.912536	1.67568	0.868486	0.771084
2014	0.170984	0.341004	0.208934	1.74853	0.182721	0.555556	0.543478	0.826923	0.818182	1.14286	0.524781	1.48649	1.1737	0.692771
	IgA1 N1Bris
D30	2.09091	0.539771		1.32979	0.455466	1.16412	1.25	1.26354	1.27162	1.51402	1.0625	2.29149	0.9875	0.858186
2010	5.34546	0.148811	0.609986	2.79255	0.718623	0.473282	9	0.762635	0.167854	1.00935	0.945313	1.12987	0.6075	1.87462
2011	3.18182	0.269328	0.642958	1.32979	1.02733	0.328244	6.71429	0.333935	0.582909	1.30467	0.921875	1.02164	0.6375	0.124772
2012	3.54546	0.493102	0.291098	1.10638	0.673077	0.261832	1.21429	0.778881	0.462869	0.841121	0.664063	1	0.625	0.535606
2013	2.63636	0.358673	0.376825	3.61702	0.495951	0.216031	3.60714	1.34296	0.539166	0.97757	0.879688	0.974026	0.62	0.489957
2014	1.61818	0.281479	0.196891	3.64362	0.362348	0.301527	3.71429	1.27076	0.625636	0.672897	0.325	0.952381	0.9625	0.570907
	IgA1 M1Cali
D30	0.23681	0.159236		0.936567	0.886767	0.425249	0.875776	0.875912	1.06977	0.666667	1	0.735614	0.555405	0.408163
2010	0.202454	0.094522	0.555556	0.441045	1.00273	0.192691	0.714286	1.10219	0.262791	0.59596	0.657534	0.5521	0.225225	0.432173
2011	0.24908	0.067516	0.248524	0.329602	1.20737	0.214618	1.02485	0.182482	0.506977	0.676768	0.89863	0.513219	0.240991	0.066026
2012	0.196319	0.050106	0.267311	0.141791	0.94543	0.192691	0.161491	0.481752	0.534884	0.581818	0.986301	0.541213	0.13964	0.420168
2013	0.282209	0.049682	0.359635	0.273134	0.873124	0.116279	0.679089	0.478832	1.15814	0.414141	0.424658	0.598756	0.184685	0.384154
2014	0.312883	0.035244	0.378422	0.156716	1.11187	0.227907	0.637681	1.36204	1.0814	0.511111	0.671233	0.723173	0.27027	0.288115
	IgA1 NPCali
D30	0.312346	0.297792		1.3434	0.675824	0.288618	0.813953	0.548485	1.53763	0.601896	0.831144	1.3125	0.617111	0.579747
2010	0.324691	0.736025	0.410942	0.984906	0.917582	0.264228	0.97093	0.661616	1.20968	0.549763	0.540338	0.9125	0.354839	0.665823
2011	0.281481	0.351277	0.462463	0.930566	3.29121	0.243902	1.75581	0.363636	0.758065	0.407583	0.934334	0.8	0.378682	0.074937
2012	0.306173	0.308144	0.505234	1.00226	2.98681	0.223577	0.236047	0.964646	0.695341	0.31564	0.750469	0.975	0.343619	0.658228
2013	0.38642	0.307108	0.369071	1.00981	1.06593	0.327642	1.65698	2.04546	0.937276	0.374408	1.06567	0.9375	0.42777	0.587342
2014	0.497531	0.330573	0.142133	0.528302	0.626374	0.219512	1.29651	2.74748	0.865591	0.322275	0.540338	1	0.431978	0.582278
	FcgRIIIa H1Bris HA
D30	1.8037	0.909866		0.768349	0.946057	1.16758	0.968965	0.684882	4.02209	1.34459	1.70495	1.50839	1.08703	1.46262
2010	1.45384		0.798683	0.763927	0.795029	0.891997	1.06531	0.597775		1.15825	1.55482	1.37064	0.957882
2011	1.82351	0.463853	0.50832	0.691813	0.74197	0.82475	0.896316		3.69163	1.13132	1.58927	1.28775	0.950298
2012	1.43273	0.55408				0.871063		0.454123	3.11546	1.17979	1.46681	1.29522	0.937703	1.35885
2013	3.11899	0.466415	0.756738	0.812929	0.709977		1.11415	0.451898	3.58954	1.25046		1.12939	0.990655	1.34831
2014	3.82235	0.50927	0.979448	0.828785	0.753877	0.680178	0.896679	0.449869	3.32849	1.21387	1.96375	1.30354	0.970612	1.35317
	FcgRIIIa H1Cali HA
D30	2.0112	1.33548		0.722031	1.04409	1.53899	1.10064	0.772702	110.632	0.971706	22.4806	6.5346	1.17992	1.26573
2010	1.33707		0.827547	0.778422	0.567545	1.12948	1.12051	0.911379		0.890922	10.4078	4.98772	0.923718
2011	1.92225	1.47914	0.416588	0.782049	0.537443	0.809701	1.06877		11.6618	0.90151	8.27132	4.56205	0.869179
2012	1.51518	1.73842				0.866604		0.470186	11.6912	0.943586	4.8062	4.62835	0.867838	0.705533
2013	5.39306	1.60364	0.521445	0.92359	0.54175		1.24525	0.460066	16.8382	0.988891		3.68527	0.985142	0.649684
2014	6.59229	1.81373	1.27746	0.886056	0.729079	0.504011	0.89463	0.439716	12.1765	0.922062	9.05426	4.70647	1.02856	0.783513
	FcgRIIIa H3Bris Ha
D30	1.20723	0.9215		0.854098	0.883179	1.10194	0.983354	0.920374	2.6602	2.57655	1.50195	1.29917	2.4699	1.23347
2010	0.917249		0.888828	0.727541	0.776189	0.920413	2.50117	0.967787		2.04182	1.33891	1.18282	1.81087
2011	1.54988	0.71025	0.461327	0.88918	0.793648	0.822296	2.21827		1.98323	2.07192	1.36336	1.14114	1.81727
2012	1.14161	2.1065				1.09872		0.916051	1.8617	2.0407	1.31446	1.11775	1.70425	1.12681
2013	1.36573	1.61358	0.711447	1.00643	0.817204		2.48761	0.845015	2.00148	2.11748		1.00026	1.6444	1.02482
2014	1.71131	1.58833	0.83087	1.06754	0.895563	0.875638	1.90311	0.804769	1.80657	1.99888	1.57613	1.15462	1.71311	1.02878
	FcgRIIIa H1F
D30	0.733728	1.05798		0.386861	0.710588	0.836134	1.09688	0.320652	1.98462	0.823219	0.740502	1.60994	0.743915	0.6
2010	0.201183		0.322368	0.436496	0.242157	0.255742	0.849825	0.375		0.387863	0.283323	0.898164	0.11164
2011	0.650888	0.895461	0.109211	0.408759	0.20049	0.172269	0.652271		1	0.273087	0.399227	1.26022	0.10582
2012	0.177515	1.40996				0.176471		0.149845	1.26923	0.247361	0.367032	1.21573	0.099647	0.086957
2013	12.574	1.4284	0.306579	0.578832	0.158627		0.736519	0.236801	1.67692	0.313984		1.04248	0.135802	0.230435
2014	10.7692	1.41435	0.361842	0.554745	0.096373	0.088235	0.440763	0.163043	1.17692	0.191953	1.17386	1.80021	0.121693	0.186957
	FcgRIIIa N1Cali
D30	1.24	1.6		0.534817	0.43728	1.41325	1.34518	0.176309	3.37209	1.34943	0.826087	1.3457	0.518851	0.388889
2010	1.4		1.0878	0.312276	0.205158	0.684337	1.21827	0.088154		1.00284	0.326087	0.405298	0.332136
2011	1.04	0.848	0.234146	0.4257	0.08558	0.925301	0.888325		1.16279	1.12955	0.26087	0.407417	0.51526
2012	1.06667	1.216				0.455422		0.031956	0.813953	0.865341	0.186957	0.392053	0.595332	0.366667
2013	1.64	1.4048	0.414634	0.605169	0.240328		1.28553	1.16804	1.46512	1.20739		0.400795	0.653501	0.777778
2014	2.97333	1.5168	4.95122	0.509691	0.15592	0.337349	0.590102	0.478237	0.813953	1.19489	0.413043	0.521325	0.862837	0.588889
	FcgRIIIa N1Bris
D30	1.64815	0.957725		0.752795	0.980829	1.4236	0.699148	0.925626	3.02731	4.84457	1.8435	1.13235	2.94343	1.10238
2010	1.09259		1.18533	1.52381	0.673532	1.12389	5.67625	1.02014		3.03876	1.55806	0.989403	0.635036
2011	7.11111	0.435819	0.555012	0.814907	0.639359	0.690265	4.16028		1.06632	2.57364	1.3235	1.03482	0.644161
2012	3.87037	2.32022				0.898525		0.798246	0.89987	2.37403	1.2299	1.01514	0.702555	0.660468
2013	6.69444	1.7648	0.899756	1.93168	0.648258		4.8312	0.713524	1.13602	2.92054		0.79628	0.757299	0.677914
2014	11.6944	1.73098	1.15648	2.30352	0.66326	0.584071	3.53195	0.637886	0.876463	2.5155	2.02392	1.041	1.12226	0.712871
	FcgRIIIa M1Cali
D30	0.815686	0.886395		0.510659	0.545805	0.888228	0.703844	0.13805	15.5245	0.818182	2.05111	2.35859	0.16218	0.85
2010	0.129412		0.635965	0.158447	0.239555	0.227684	1.02243	0.083844		0.774545	0.351245	1.15595	0.02692
2011	0.580392	0.042209	0.342105	0.222717	0.27911	0.135317	0.704371		1.3986	0.709091	0.285714	1.08664	0.027748
2012	0.207843	0.079419				0.206986		0.017549	1.13986	0.545455	0.207077	0.98091	0.026754	0.357143
2013	1.48235	0.043605	0.276316	0.110722	0.105308		0.583992	0.011978	1.29371	0.429091		0.406755	0.037108	0.260714
2014	3.01177	0.043372	4.99123	0.139994	0.112842	0.074515	0.306477	0.012145	1.32867	0.709091	1.98296	0.829466	0.032303	0.367857
	FcgRIIIa NPCali
D30	1.17407	0.987628		0.735183	0.945157	1.04542	0.982564	0.865685	2.95861	0.985117	1.35625	1.26029	0.845363	1.08363
2010	0.948576		0.701775	0.690377	0.851978	0.795948	0.946748	0.985301		0.892376	1.05779	1.12295	0.612824
2011	1.59884	0.736591	0.503393	0.704353	0.92037	0.744077	0.995947		1.85251	0.867572	1.08345	1.09432	0.598575
2012	1.37893	0.897821				0.855561		0.863247	1.75701	0.807441	0.928491	1.13609	0.573184	0.810495
2013	2.19768	0.838571	0.539755	0.792339	0.873858		1.11082	0.85062	2.29595	0.942298		1.05475	0.622121	0.862456
2014	2.67089	0.827342	0.807492	0.73321	0.859842	0.632465	0.834661	0.7781	1.95327	0.78611	1.33834	1.10646	0.621771	0.847586
	FcgRIIa H1Bris HA
D30	0.960243	1.03332		0.988895	0.913268	1.21895	1.21041	0.847689	4.7416	1.33972	1.34478	1.62038	0.990329	1.4709
2010	0.963798		0.697378	0.868174	0.772175	0.93799	1.09961	0.625259		1.14904	1.30309	1.36455	0.901105
2011	0.907203	0.520374	0.498563	0.733039	0.510336	0.831196	0.811516		3.94948	1.13425	1.1736	1.27185	0.853881
2012	0.820393	0.455657				0.860478		0.546594	3.84844	1.09992	1.2629	1.36036	0.823286	1.2343
2013	1.85622	0.441419	0.643319	0.869277	0.627038		1.09632	0.491992	4.40113	1.22007		1.10621	0.886586	1.28889
2014	2.43499	0.407958	0.75018	0.739106	0.675821	0.816842	0.908262	0.50456	4.03952	1.12724	1.78925	1.28951	0.885531	1.25868
	FcgRIIa H1Cali HA
D30	1.12456	1.27137		0.909674	0.987482	1.73936	1.16053	1.21439	122.625	1.02962	32.956	3.85068	1.10531	1.33857
2010	0.846063		1.00294	0.951672	0.567599	1.16898	1.14713	1.18267		0.896723	11.3187	2.96757	0.834716
2011	0.723384	1.32366	0.712288	0.650306	0.237603	0.745115	0.870574		5.325	0.84094	4.39121	2.82676	0.895785
2012	0.810341	1.36227				0.705938		0.584304	4.375	0.866401	4.49011	2.92541	0.779389	0.483053
2013	5.14454	1.42935	0.502428	0.962151	0.388935		1.10113	0.508006	6.95	0.984262	-0.01099	1.5254	0.856289	0.453616
2014	6.47709	1.48042	1.36446	0.819432	0.533521	0.571887	0.821923	0.59122	6.95	0.920155	7.26374	2.8196	0.828576	0.455807
	FcgRIIa H3Bris HA
D30	0.92751	0.997455		0.982909	0.927977	1.11746	1.72491	1.00303	2.90351	2.54725	1.64256	1.17166	2.27531	1.38892
2010	0.681283		0.673419	0.712875	0.904729	0.859182	5.41651	1.00989		2.22262	1.61091	1.00914	1.66247
2011	1.00416	0.562267	0.480844	0.614736	0.581686	0.758697	3.69327		2.04802	2.22855	1.52657	0.978877	1.80293
2012	0.942721	1.83322				1.06154		0.958866	1.72852	1.75389	1.51331	1.02416	1.46859	1.01975
2013	0.963755	1.35545	0.514494	0.827573	0.795667		4.075	0.889	2.08531	2.14077	0.027957	0.770911	1.45265	0.972294
2014	1.24991	1.44087	0.454569	0.77858	0.851336	1.01545	3.49948	0.867223	2.26907	1.97533	2.14233	1.01339	1.31021	0.861732
	FcgRIIa H1F
D30	0.712088	0.64389		0.524551	0.735699	1.25484	1.39417	0.634465	1.04762	0.887015	0.905199	1.41818	0.702903	2.08667
2010	0.321978		0.824242	0.377246	0.257203	0.276129	0.924002	0.582245		0.152616	0.5737	0.773488	0.133796
2011	0.343956	0.628311	0.632323	0.28503	0.117585	0.248387	0.479408		0.785714	0.095602	0.549235	1.06487	0.137741
2012	0.283516	0.943245				0.224516		0.451697	0.538095	0.086564	0.740061	0.987445	0.058851	0.586667
2013	3.56374	0.898731	0.551515	0.572455	0.108051	0.040645	0.581875	0.464752	0.77619	0.159917	0.011009	0.907094	0.103818	0.9
2014	2.94835	0.828622	0.531313	0.554491	0.10572	0.247097	0.296815	0.326371	0.904762	0.067443	1.28318	1.4797	0.102556	0.553333
	FcgRIIa N1Cali
D30	0.835821	1.21495		0.79661	0.62619	0.958369	1.68259	0.37659	3	1.01717	0.794118	1.41293	1.15842	1.35385
2010	1.07463		0.541872	0.491525	1.13095	0.546401	0.897611	0.147583		0.476395	0.223529	0.349542	0.43779
2011	0.516418	0.906542	0.270936	0.298305	0.114286	0.843886	0.358362		1.15	0.620601	0.294118	0.386456	0.63949
2012	0.501493	0.953271				0.549003		0.101781	1.15	0.384549	0.176471	0.259165	0.537094	1.2
2013	0.650746	1.02804	0.221675	0.932203	0.607143		0.709898	0.788804	2.15	0.815451	0.147059	0.204939	0.617465	1.2
2014	0.761194	1.09813	1.36946	0.745763	0.42381	0.719861	0.385666	0.305344	1.65	0.474678	0.458824	0.378055	1.01546	1.12308
	FcgRIIa N1Bris
D30	1.35385	0.927766		1.27184	1.0085	2.36191	1.32	1.14915	2.22339	8.044	1.68347	1.13948	3.88679	1.33885
2010	0.738462		0.637219	3.03495	0.802608	1.3254	58.16	1.13534		4.642	1.35558	0.957464	0.603774
2011	3.27692	0.451811	0.330196	0.941748	0.489439	0.65873	20.92		0.85173	3.5952	0.931973	0.855973	0.633962
2012	2.12308	2.30517				0.869841		0.919215	0.675453	2.824	1.17927	0.811459	0.45283	0.72367
2013	3.58461	1.91134	0.485156	4.23301	0.516454		23.32	0.827948	0.618781	4.18	0.00104	0.508369	0.45283	0.724321
2014	4.15385	1.81734	0.517258	3.72816	0.590091	0.84127	15.12	0.883168	0.803954	3.7792	1.82817	0.781387	0.803774	0.759211
	FcgRIIa M1 Cali
D30	1.075	0.535147		0.5	0.435511	0.839949	1.28629	0.096617	7.54444	1.35211	1.60473	2.15667	0.1408	1.0807
2010	0.6375		0.291165	0.196774	0.134885	0.172855	1.98253	0.033833		0.656338	0.313063	0.749502	0.036041
2011	0.7	0.081597	0.190763	0.13871	0.104734	0.123773	0.452419		1.05556	0.698592	0.26464	0.631972	0.053889
2012	0.55	0.070058				0.160051		0.012557	0.627778	0.507042	0.206081	0.50996	0.030867	0.449123
2013	0.9575	0.061227	0.180723	0.13871	0.061271		0.452419	0.007185	0.711111	0.684507	0	0.109861	0.046387	0.666667
2014	2.2375	0.060991	1.59639	0.13871	0.082694	0.159198	0.24543	0.011859	0.933333	0.628169	1.68919	0.422809	0.057596	0.414035
	FcgRIIa NP Cali
D30	1.10495	0.89778		0.754577	0.958031	0.94891	1.04249	1.02354	2.59155	1.01791	1.15168	1.36156	0.830917	1.24958
2010	0.884812		0.807617	0.722747	0.870208	0.768872	1.01092	1.06506		0.842499	0.995083	1.12628	0.626682
2011	1.43487	0.84114	0.730204	0.554457	0.759334	0.695224	0.777629		1.95262	0.821209	0.911017	1.09902	0.656625
2012	1.38879	0.852415				0.802268		0.987916	1.57668	0.75878	0.944249	1.09583	0.509581	0.837951
2013	1.95961	0.818135	0.612329	0.741893	0.784716		1.019	0.928917	1.85583	0.902341	0.01481	0.899895	0.566206	0.914207
2014	2.42025	0.780206	0.849708	0.591432	0.81571	0.782231	0.754295	0.891385	1.98189	0.76526	1.44	1.06602	0.525549	0.87133
	IgG H1A/Bris/07
D30	1.82489	0.810533		1.46279	0.868888	1.18743	0.895868	0.898685	1.36231	1.15545	2.43677	1.08564	1.76198	1.01746
2010	1.39585		0.943216	1.50054	0.965317	1.2328	1.10289	0.667735		0.878146	2.19797	1.09503	1.9131	0.364479
2011	1.31405	0.521696	0.797697	1.19878	0.736564	1.42738	0.800275		1.93835	0.998034	2.23227	0.963133	1.96436
2012	1.23459	0.591145		0.342084	0.571107	1.07513		0.742141	1.76733	1.03636	2.66124	1.15148	2.40821	1.31772
2013	2.17119	0.426742	0.893705	1.32917	0.883708	0.080658	1.01272	0.771976	1.97272	0.84566	0.756595	0.982711	2.10667	1.30677
2014	0.109261	0.621685	0.250061	1.21848	0.651377	0.964392	0.72342	0.638509	1.87821	0.783122	0.182599	0.818411	1.82994	0.965136
	IgG H1A/Cali/09
D30	1.02467	1.39609		1.13603	0.98672	1.49791	1.03077	0.9496	30.6179	1.22867	17.2878	2.29315	1.38918	1.22906
2010	0.755779		0.992513	1.25969	0.777518	1.69936	1.13797	0.677584		0.827243	8.74221	2.45927	1.54872	0.048147
2011	0.66347	1.21539	0.716682	0.891331	0.414227	1.27601	0.767638		5.07735	0.967594	5.42946	2.00909	1.45181
2012	0.758485	1.60453		0.141647	0.286555	0.902758		0.559498	5.86953	1.03676	5.75637	2.42495	1.69584	1.2208
2013	1.57363	1.40451	0.607268	1.10537	0.708391	0.035943	0.956525	0.669632	4.85088	0.940512	0.209632	2.04046	1.59794	0.776611
2014	0.073409	1.77252	0.263851	0.803603	0.431484	0.965729	0.917749	0.525164	4.31314	0.761504	0.233994	1.23009	1.38957	0.77807
	IgG H3A/Bris/07
D30	1.89146	1.20386		1.47043	1.25538	1.23728	0.861391	1.07184	1.25693	1.68273	1.05916	1.02461	2.75208	1.16547
2010	1.50282		0.727363	1.37157	1.41726	1.35259	2.2023	0.817284		1.32837	0.93283	1.05354	2.6563	0.163133
2011	1.74903	0.80084	0.674972	1.3365	0.885254	1.29176	1.35028		1.42166	1.48314	0.844592	0.942614	2.51746
2012	1.69181	1.76311		0.137727	0.681612	1.19355		1.33025	1.18207	1.42341	1.11824	1.02059	2.7024	1.56162
2013	1.95449	1.69543	0.671412	1.52155	1.12656	0.038471	1.45455	1.42521	1.35197	1.315	0.273847	1.00711	2.25835	1.53342
2014	0.09042	1.88217	0.177961	1.05188	0.864353	1.2238	1.2089	1.09077	1.37575	1.10651	0.062209	0.691798	1.58776	1.13978
	IgG H1F
D30	2.60575	0.804076		1.33213	0.628366	1.07624	1.72201	0.527345	1.02426	0.772531	1.74561	1.25494	0.681807	0.734924
2010	1.44388		0.36485	0.756335	0.614608	0.42785	1.3497	0.44738		0.402634	0.938078	1.16858	0.351828	0.08383
2011	1.21997	0.550819	0.407723	0.708824	0.211208	0.473977	0.634555		0.427022	0.154155	0.690388	0.976028	0.342082
2012	1.64411	0.977815		0.160181	0.105099	0.345518		0.248893	0.465089	0.331452	0.84219	0.969828	0.272519	0.599072
2013	6.64129	0.916672	0.314526	1.32534	0.383415	0.189382	0.731496	0.491932	0.606114	0.241016	0.249538	1.14848	0.247356	0.372101
2014	0.244219	1.07551	0.098519	0.806561	0.255512	0.402611	0.716684	0.417678	0.573964	0.204955	0.068161	0.866966	0.297809	0.337309
	IgG N1A/Cali/09
D30	2.04569	1.12687		1.12862	0.743304	0.905822	0.741935	0.340321	2.2586	1.16982	1.47872	1.3386	0.818241	1.23223
2010	1.84569		0.53591	0.781103	0.872565	0.748043	0.625806	0.134277		0.512983	0.51383	0.658311	0.813088	0.154818
2011	0.888325	0.992097	0.450237	0.69577	0.183644	0.977984	0.267163		0.745223	0.608432	0.508511	0.67257	0.822495
2012	1.26396	0.740433		0.042048	0.111201	0.495352		0.065417	0.789809	0.500588	0.338298	0.547684	0.985521	1.56872
2013	1.20812	1.00208	0.331024	0.973287	0.374391	0.322896	0.275931	0.608875	0.929936	0.446937	1.18085	0.557221	0.734806	1.30806
2014	0.06599	1.05408	0.438571	0.602276	0.219765	0.794521	0.27378	0.262816	0.717197	0.394915	0.031915	0.293642	0.862413	1.04265
	IgG N1A/Bris/07
D30	0.996948	1.06931		1.53859	1.13953	1.5928	0.970803	1.02638	1.58936	3.89934	1.23962	1.05491	3.38816	0.953198
2010	0.768057		0.584214	2.5	1.08765	1.11955	19.354	0.800467		1.8595	0.96245	1.07084	1.13355	0.032267
2011	1.73957	0.780711	0.405422	1.29421	0.694346	0.885073	7.81387		0.74792	1.65004	0.678536	0.783743	1.04605
2012	1.52594	2.06564		0.087781	0.261841	0.756275		0.971743	0.851084	1.53045	0.880827	1.00224	1.40461	0.97064
2013	2.80061	1.51397	0.44999	3.6135	0.95039	0.089168	7.76642	1.05834	0.729329	1.61165	0.031122	0.730998	1.13684	0.794419
2014	0.167854	2.11515	0.130755	2.94534	0.448663	0.870211	6.36861	0.817148	0.696685	1.10773	0.072235	0.649892	1.01842	0.612355
	IgG M1 A/Cali/09
D30	0.819165	0.771876		1.00625	0.717695	0.625212	0.888893	0.190111	9.06569	1.07165	1.63094	1.59296	0.414196	0.741747
2010	0.676971		0.587945	0.489924	0.515341	0.21912	0.961489	0.079569		0.580981	0.381042	1.12947	0.155501	0.467196
2011	0.648532	0.113316	0.749589	0.493815	0.332882	0.200508	0.445818		0.910949	0.459401	0.233922	0.843086	0.135774
2012	0.534158	0.182904		0.236692	0.20128	0.215144		0.033595	0.835766	0.683022	0.28058	0.735949	0.15062	0.663602
2013	1.07821	0.152179	0.478356	0.322168	0.322701	0.232487	0.345902	0.031946	0.850365	0.484151	0.332703	0.380748	0.13557	0.573757
2014	0.063369	0.169757	0.418082	0.394441	0.280904	0.188071	0.325421	0.031077	0.843066	0.48198	0.053174	0.425581	0.126297	0.448391
	IgG NP A/Cali/09
D30	1.01898	0.987788		0.95719	1.00683	0.954381	1.03922	0.977368	1.38388	0.96482	1.54382	1.00904	1.48678	1.04828
2010	0.775495	0.155694	0.890442	1.07043	0.992762	0.82569	1.31469	0.741111		0.763186	1.36562	1.07915	1.6107	0.395835
2011	0.813231	1.00414	0.88759	0.758687	0.969531	1.13261	0.851255		1.40139	0.83187	1.23562	0.892371	1.61718
2012	0.69052	1.3205	0.04567	0.353989	1.05519	0.944918		1.10836	1.35218	0.860281	1.66575	1.20542	1.8702	1.48202
2013	0.913023	0.912024	0.8913	0.902273	1.16404	0.116937	1.09257	1.24491	1.46038	0.822281	0.328642	0.983026	1.46944	1.19905
2014	0.064312	1.34206	0.271677	0.601461	0.638611	0.97972	0.749121	0.90048	1.27835	0.581326	0.088393	0.743795	1.23972	1.05726
	IgG NA B/HK/01
D30	1.01793	1.37907		1.64706	1.17239	1.40751	1.0482	1.14142	1.26421	2.8168	1.38441	1.0739	1.31685	1.08604
2010	0.973244		1.48118	106.286	1.29772	1.45414	1.43875	0.863939		0.890135	1.29255	0.93939	1.22727	0.361329
2011	0.96107	1.32147	1.44692	70.4431	1.01487	1.61556	0.91129		1.08336	0.735116	1.05815	0.893049	1.10772
2012	0.685284	1.7215		15.6078	0.679336	1.3941		1.3432	1.06851	0.857233	1.44332	1.10032	1.55848	1.48299
2013	1.97759	1.13682	1.90998	213.835	1.21483	0.075549	1.16176	1.30434	1.13213	0.782284	0.365388	0.80861	1.56379	1.52238
2014	0.09398	1.96164	0.40231	161.863	0.807582	1.44152	1.00565	1.18537	0.939487	0.579695	0.082849	0.554634	0.876734	1.08635
	IgG1 H1A/Bris/07
D30	1.39094	0.929804		1.26422	0.926445	1.15274	0.978437	0.930955	2.33166	1.18404	1.25009	1.2806	1.23418	1.15438
2010	1.1211		0.992807	1.03295	0.847556	0.959549	1.06147	0.518486		1.05959	1.08679	1.22498	1.30494	0.206405
2011	1.01697	0.488743	1.01205	0.738066	0.769406	1.0889	0.612339		2.47646	1.14026	1.1655	1.06743	1.39141
2012	1.00819	0.539138		0.143658	0.367915	1.00935		0.636459	2.38388	1.13869	1.26511	1.28427	1.45888	1.31065
2013	2.04917	0.432771	0.941255	0.986714	0.865444	0.044496	0.97768	0.652615	2.49552	1.08931	0.26371	1.15272	1.29021	1.42166
2014	0.194717	0.501229	0.346612	0.876798	0.602845	1.00229	0.873484	0.624144	2.42871	1.02803	0.106595	1.23068	1.27038	1.42476
	IgG1 H1A/Cali/09
D30	1.35223	1.99647		1.3541	1.04423	1.32002	1.06633	0.960228	36.3683	1.08824	52.9927	2.85261	1.22985	1.11172
2010	1.17145		1.17128	1.36432	0.749101	1.03217	1.04793	0.603081		0.999684	26.8322	2.92959	1.29829	0.026391
2011	1.15018	1.86039	0.95629	0.909463	0.564247	0.79768	0.657018		7.53902	1.01608	15.8005	2.44802	1.26747
2012	1.07808	2.29955		0.139411	0.198911	0.749369		0.48575	7.06911	1.02861	12.7158	2.6865	1.23434	0.758307
2013	3.09909	1.97665	0.711094	1.32583	0.590877	0.007423	0.910591	0.497922	4.77073	0.964435	0.158795	2.48562	1.13148	0.774033
2014	0.28691	2.50884	0.426595	1.01148	0.506003	0.55761	0.862906	0.449093	5.2626	0.939169	0.670195	2.45813	1.16974	0.849788
	IgG1 H3A/Bris/07
D30	1.24683	1.22608		1.53357	0.967208	0.932985	0.995959	1.08902	1.56608	2.18018	1.31163	1.00712	2.88414	1.02523
2010	0.891437		1.1661	1.17678	1.0614	0.773948	2.46755	0.756239		2.05859	1.26121	1.03091	2.43015	0.081899
2011	1.27446	0.811775	0.9318	1.09834	0.838058	0.760483	1.45102		1.32371	2.09909	1.13277	0.967931	2.53669
2012	1.14084	1.90823		0.103384	0.43874	1.02593		1.18837	1.5234	2.09647	1.28291	1.06511	2.74145	1.18855
2013	1.20527	1.36458	0.706427	1.20143	0.989026	0.01131	1.8942	1.21203	1.4402	1.97006	0.198823	1.02892	2.05963	1.11505
2014	0.125189	1.50999	0.280781	0.979157	0.712855	0.947111	1.79765	1.08231	1.44656	1.86628	0.104114	0.99286	1.83257	1.1364
	IgG1 H1F
D30	1.4506	0.933657		0.712816	0.833118	0.878049	0.989549	0.428164	0.675912	1.20185	1.47778	2.16449	0.784139	0.755352
2010	0.596287		0.347473	0.509154	0.306007	0.392212	0.684868	0.189382		0.36429	0.803415	1.18979	0.206959	0.018349
2011	0.741976	0.86014	0.423537	0.474281	0.201579	0.172272	0.345896		0.417518	0.249906	0.571124	0.885919	0.228107
2012	0.488672	1.6848		0.017437	0.046686	0.167137		0.135872	0.39854	0.298525	0.695711	0.980907	0.256349	0.415902
2013	6.09975	1.42598	0.255718	0.40279	0.230451	0.004707	0.371073	0.202801	0.414599	0.303833	0.021347	0.692601	0.102033	0.458716
2014	0.489301	1.28697	0.084441	0.480035	0.114448	0.166282	0.425715	0.131259	0.369343	0.214581	0.053367	0.756086	0.169001	0.376147
	IgG1 N1A/Cali/09
D30	1.37222	1.53363		1.1564	0.716489	1.1969	1.05774	0.407822	2.37541	1.32402	1.39889	1.35808	1.00582	0.928788
2010	1.2967		0.728346	0.579279	0.373669	0.805562	0.900067	0.092315		0.883751	0.397032	0.585666	0.656246
2011	0.674309	1.85268	0.680315	0.491532	0.145123	1.01895	0.29869		0.789644	0.629608	0.216141	0.587639	0.759673
2012	0.966285	1.15625		0.013514	0.05605	0.431947		0.054166	0.708738	0.625434	0.20872	0.533675	0.957491	1.14091
2013	0.686446	1.33036	0.214567	0.642342	0.30806		0.322008	0.559046	0.881877	0.581439		0.496614	0.575378	1.12121
2014	0.091032	1.5128	0.687008	0.652793	0.149902	0.580852	0.322674	0.206214	0.644013	0.600385	0.002783	0.588333	0.638506	1.13333
	IgG1 N1A/Bris/07
D30	1.7766	1.24711		1.14032	0.928649	1.29816	0.363163	1.11933	1.87497	6.09236	1.56166	1.07218	2.28504	1.30829
2010	1.20213		0.915131	1.82937	0.72141	0.732122	8.76587	0.637494		3.39639	1.33765	0.909316	0.568972	0.022255
2011	3	0.752263	0.678232	0.802858	0.542299	0.59236	2.69261		0.752846	2.59547	0.962579	0.868861	0.745701
2012	2.49468	2.19038		0.028409	0.148433	0.595854		0.960356	0.758457	2.3135	1.04843	0.976658	0.924991	0.967268
2013	4.64894	1.7163	0.630852	2.04511	0.636494	0.001863	2.85702	0.967171	0.618724	2.30871	0.021101	0.75679	0.609221	1.01145
2014	0.545745	1.68203	0.272576	2.70661	0.467719	0.698346	2.72487	0.742634	0.623843	2.20915	0.086745	0.840608	0.745701	0.954779
	IgG1 M1 A/Cali/09
D30	0.948169	0.740991		0.675082	0.607933	0.714162	0.842541	0.181297	9.85271	0.94026	2.06304	1.73421	0.200904	1.04946
2010	0.673239		0.780702	0.267974	0.211387	0.18687	1.40388	0.043271		0.551948	0.348392	0.993193	0.066415	0.123643
2011	0.536901	0.065382	1.44123	0.173039	0.168751	0.115019	0.313247		1.14028	0.457792	0.243747	0.787121	0.058758	0.138721
2012	0.635493	0.104648		0.033905	0.055931	0.133561		0.021701	1.21543	0.550649	0.25268	0.703988	0.061157	0.532569
2013	1.14817	0.063616	0.436842	0.149346	0.120485	0.004056	0.283624	0.01955	1.03006	0.407792	0.03318	0.391213	0.046121	0.532569
2014	0.103099	0.054673	0.511404	0.177124	0.081872	0.113744	0.337285	0.016878	0.98497	0.469481	0.038285	0.563406	0.048335	0.541616
	IgG1 NP A/Cali/09
D30	1.27765	1.46799		1.12452	1.16686	1.17175	0.936093	1.11938	1.50263	1.1081	1.11799	1.16566	1.16175	1.1566
2010	1.15713		1.07482	1.08248	1.02716	0.932375	1.0619	0.737778		0.960698	0.949537	1.14548	1.14946	0.143254
2011	0.999856	1.21	1.21102	0.655191	0.937341	1.10408	0.601644		1.48778	0.952633	1.07015	1.08432	1.18068
2012	1.02886	1.65255		0.275861	0.863334	1.18405		1.15667	1.4845	0.977014	1.18924	1.14487	1.22144	1.11614
2013	1.37332	1.39705	0.830781	0.887324	1.0454	0.086884	0.866944	1.26139	1.44316	0.904823	0.157399	1.18043	0.987978	1.22392
2014	0.124589	1.97997	0.312853	0.681112	0.662486	1.10408	0.777061	1.08472	1.34506	0.84001	0.085787	1.09977	1.04578	1.12662
	IgG1 NA B/HK/01
D30	1.52955	1.2354		0.40795	1.10601	1.18359	0.966729	1.07812	1.49923	4.19064	1.04967	1.17624	1.34657	1.08304
2010	1.2024		3.5754	78.8912	1.05349	1.03162	1.03404	0.813574		1.20512	0.966415	1.03985	1.23132	0.190177
2011	1.54643	1.28022	3.94887	40.9833	0.958434	1.17076	0.626595		0.974048	0.990678	0.939612	0.872791	1.12416
2012	1.28791	1.53479	0.098371	11.8096	0.402853	1.10643		1.30269	1.0134	0.819358	1.00683	1.04731	1.67913	1.21973
2013	3.88316	1.30237	3.82831	156.475	0.992006	0.033117	0.918817	1.3034	0.957101	0.881503	0.190191	0.813182	1.44555	1.33952
2014	0.367735	1.62894	1.36556	150.387	0.747003	1.0634	0.954768	1.11801	0.914671	0.784716	0.09623	0.977761	1.4117	1.3035
	IgG3 H1A/Bris/07
D30	0.007736	1.17966		1.32864	1.11468	3.32662	0.760906	0.491252	4.52727	17.1563	7.93333	7.79518	0.338028	0.844858
2010	0.005102	0.033898	0.14344	0.953052	0.724771	1.39389	0.7669	0.612382		16.1149	2.01667	1.94326	0.214789	0.004433
2011	0.004279	0.654237	0.118054	0.835681	0.541284	0.616906	0.435564		3.18182	18.3678	2.05	2.12908	0.207746
2012	0.006057	0.661017			0.151376	0.41295		0.3607	3.45454	15.2414	2.2	1.76454	0.2	0.474291
2013	0.005349	1.30509	0.107403	0.633803	0.885321		0.537796	0.524899	4.04545	19.1563	0.026667	1.75177	0.193662	0.483156
2014	0.000872	0.491525	0.029824	0.976526	0.56422	0.393885	0.60373	0.679677	3.27273	49.8161	0.283333	2.38808	0.150704	0.454787
	IgG3 H1A/Cali/09
D30	0.137662	1.19825			0.324278	3.53945	0.644824	0.857442	3.23529	2.59562	4.69756	4.93557	0.557266	0.776657
2010	0.181818		0.120506		0.067525	1.10698	0.274747	0.358491		1.0365	0.585366	1.07069	0.171182
2011	0.220779	0.06593	0.06427		0.040515	0.591047	0.15667		0.976471	0.941606	0.380488	0.981016	0.136084
2012	0.18961	0.056423			0.003141	0.349014		0.165618	1.05882	0.624818	0.560976	0.834729	0.114901	0.32781
2013	1.50649	0.076364	0.061759		0.033763	0.001517	0.147314	0.24109	1.17647	0.605839		0.843998	0.085961	0.247118
2014	0.163636	0.049853	0.02862		0.032977	0.327769	0.123925	0.190776	1.17647	0.715328	0.185366	0.966834	0.085961	0.268732
	IgG3 H3A/Bris/07
D30	1.8226	3.14706		1.15789	1.31647	1.10588	0.420167	0.279107	2.16024	26.0459	0.924582	3.12312	2.99844	0.912088
2010	1.14216		1.09221	1.18421	0.488389	1.08824	1.12746	0.128779		5.9222	0.312628	0.801873	1.87063
2011	0.990279	2.01765	1.43613	1.14737	0.291629	0.882353	0.466383		3.46856	4.25393	0.345737	2.35446	1.0626
2012	0.838396	2.70588			0.036544	0.9		0.455623	1.82556	3.15253	0.386932	1.33756	0.865415	0.615385
2013	1.21507	2.02941	1.39305	1.23684	0.383438		0.448227	0.402678	1.59229	3.82649		1.46946	0.422014	0.813187
2014	0.36209	1.78235	0.389267	1.44737	0.425743	1.07647	0.616513	0.115511	1.65314	4.28759	0.035628	1.66685	0.464267	0.978022
	IgG3 H1F
D30	2.64235	1.20029		5.01528	1.55691	0.631728	0.21835	0.501894	0.065843	0.480331	0.784538	2.86151	0.687354	1.55945
2010	0.858824		0.637594	1.78523	0.623101	0.490085	0.372244	0.308712		0.299174	0.414889	0.652424	0.370975	0.035088
2011	1.02353	0.323933	0.453383	1.48387	0.177199	0.453258	0.146546		0.070219	0.323967	0.163207	1.06534	0.548297
2012	1.02353	0.72162			0.013688	0.433428		0.346591	0.079393	0.350413	0.288189	1.07899	0.24405	0.610136
2013	1.82353	0.692697	1.15038	1.39049	0.246203	0.022663	0.194205	0.507576	0.096189	0.401653	0.003293	1.61107	0.202053	0.502924
2014	1.11765	0.522777	0.229323	2.84211	0.237765	0.538244	0.265169	0.606061	0.06916	0.362975	0.079885	1.52191	0.274382	0.721248
	IgG3 N1 A/Cali/09
D30	1.05183	0.802927		1.125	0.853933	0.977545	1.74519	1.45918	0.481865	0.710983	0.813953	0.872611	1.23781	0.386905
2010	0.670732		0.666667	0.5	0.88764	0.588323	1.29327	0.714286		0.578035	0.465116	0.311767	0.252033
2011	0.375	0.463415	0.444444	1	0.370787	0.928144	0.658654		0.466321	0.393064	0.618605	0.306068	0.29065
2012	0.359756	0.476098			0.078652	0.401198		0.408163	0.518135	0.508671	0.55814	0.20114	0.79065	0.416667
2013	0.222561	0.52	0.325926	0.75	0.853933	0.011976	0.519231	0.612245	0.569948	0.404624	0.046512	0.259806	0.369919	0.52381
2014	0.10061	0.44878	0.296296	0.6875	0.568539	0.486527	0.644231	0.612245	0.466321	0.375723	0.255814	0.231311	0.376016	0.327381
	IgG3 N1 A/Bris/07
D30	1.36364	0.005551		1.16129	1.44457	1.6487	0.775758	0.897638	0.84127	11.6899	2.24147	0.642857	4.84978	1.22814
2010	0.636364		0.48	0.709677	1.06383	1.38185	17.0788	0.653543		2.34783	1.26876	0.52381	0.549356
2011	0.727273	0.004758	0.32	1.12903	0.462486	1.15454	4.1697		0.714286	1.98551	1.11187	0.371429	0.356223
2012	0.454545	0.016653		0.032258	0.106383	1.07637		0.366929	0.603175	1.71884	1.19782	0.442857	0.506438	0.619772
2013	0.636364	0.009992	0.42	0.612903	0.6271	0.022462	3.56364	0.398425	0.873016	1.87826	0.004093	0.347619	0.463519	0.619772
2014	0.181818	0.010309	0.232	0.709677	0.731243	1.33423	3.38182	0.433071	0.761905	1.89275	0.20191	0.442857	0.291845	0.695817
	IgG3 M1 Cali/09
D30	1.68	0.344402			0.440932	1.30435	0.704731	1.06897	0.848485	1.10671	4.6537	11.7049	0.338008	0.878788
2010	1.9		0.421053		0.148087	0.586957	0.452685	0.813793		0.908537	0.718519	1.26721	0.124825
2011	2.18	0.086207	0.435088		0.091514	0.630435	0.190158		0.793388	0.746951	0.592593	0.844262	0.092567
2012	1.45	0.046828			0.036606	0.556522		1.58621	0.848485	0.716463	0.574074	0.92623	0.074334	0.5
2013	1.8	0.047893	0.368421		0.086522		0.149531	1.06897	0.867769	0.640244		0.680328	0.064516	0.515152
2014	1.15	0.05066	0.315789		0.099168	0.913043	0.180675	1.46897	0.909091	0.72561	0.333333	0.770492	0.079383	0.560606
	IgG3 NP Cali/09
D30	0.23254	0.312312		7.71875	0.56872	0.767105	0.52809	0.470779	1.67568	1.06211	1.05023	0.955102	0.318688	0.849923
2010	0.149655		0.032136	3.0625	0.189481	0.407895	0.378876	0.480519		0.534161	0.429224	0.597959	0.177535	0.004594
2011	0.128933	0.095075	0.023399	1.9375	0.133218	0.398684	0.195506		0.924925	0.47205	0.440639	0.44898	0.118887
2012	0.126631	0.134473		0.03125	0.017301	0.5		0.464286	0.864865	0.451346	0.429224	0.683673	0.102386	0.75804
2013	0.236378	0.126949	0.028337	1.46875	0.116125	0.006579	0.20809	0.357143	0.96997	0.403727		0.469388	0.067197	0.601838
2014	0.121259	0.153215	0.011623	1.65625	0.091003	0.543421	0.185618	0.438312	0.594595	0.378882	0.737443	0.673469	0.068191	1.07657
	IgG3 NA B/HK/01
D30	0.983908	1.24675		1.06667	1.24034	0.712771	0.324744	0.855856	1.03721	1.20505	1.03021	1.29196	1.3125	0.864629
2010	0.954023		0.240992	1.26667	1.39496	0.696735	0.345238	0.564565		1.53502	0.830816	1.01017	0.9375
2011	1.50575	0.961039	0.280567	1.13333	0.677311	0.80569	0.145325		0.897674	1.33943	0.679758	0.832146	0.850694
2012	1.45977	0.779221		0.066667	0.142857	0.713223		0.42042	0.906977	0.998738	0.669688	0.91353	0.84375	0.699672
2013	1.17241	1	0.425281	1.2	0.848739	0.000647	0.178006	0.660661	1.34884	1.22398		0.842319	0.746528	0.766648
2014	0.183908	1.02597	0.10632	1.6	0.672269	1.18008	0.235741	0.585586	1.69767	1.2858	0.115811	1.03561	0.815972	0.733624
	IgG2 H1A/Bris/07
D30	0.375723	0.987013		0.652174	1.25785	1.03004	1.05546	0.914286	1.95652	0.812121	1.03448	0.974359	1.26415	1.32121
2010	0.479769		0.520231	0.895652	0.250673	1.0515	0.929412	0.685714		0.539394	1.43103	0.707692	1.33207	0.260606
2011	0.635838	0.306494	0.682081	1.6087	0.073991	0.83691	0.979832		3.82609	0.651515	2.24138	0.948718	1.22642
2012	0.751445	0.532468		1.41739	0.073991	0.815451		0.428571	3.26087	0.645455	1.72414	0.989744	1.58491	1.21212
2013	2.12717	0.675325	1.35838	1.69565	0.118834	0.429185	1.05546	0.285714	3.6087	0.545455	0.689655	1.01538	1.50943	2.13939
2014	0.202312	0.506494	0.462428	1.78261	0.07287	0.600858	0.831933	0.3	2.82609	0.909091	0.913793	1.47692	1.66038	1.87879
	IgG2 H1A/Cali/09
D30	1.38889	0.657143		2.76667	0.82502	0.5	1.33	0.736544	0.454545	1.6875	1.15873	1.80723	0.726962	1.06154
2010	1		1.46667	2.6	0.14288	0.815789	1.00833	0.325779		4.1	1	1.38554	1.99659	0.292308
2011	1.27778	1.11905	1.08333	6	0.04642	0.368421	1.1		0.636364	2.6875	0.761905	1.60241	1.62116
2012	2.66667	1.14286		2	0.041385	0.447368		0.240793	0.636364	3.4375	0.761905	1.62651	2.02389	1.17692
2013	15.2778	1.5	0.5	4	0.051928	0.631579	0.741667	0.155807	0.781818	3.25	0.761905	1.98795	1.45051	1.19231
2014	0.555556	1.45238	0.583333	4.16667	0.138159	0.552632	0.683333	0.1983	0.545455	4	0.761905	2.3253	2.15017	1.29231
	IgG2 H3A/Bris/07
D30	0.663717	0.7			0.6625	1.21111	0.652174	0.923077	3.03571	1.33333	1.36	1.44068	0.555556	0.864865
2010	0.911504		0.642857		0.7875	0.527778		0.584615		0.624242	1.184	1.1017	0.666667	0.216216
2011	0.707965	0.692	0.928571		0.4375	0.416667			2.60714	0.684848	1.16	1.22881	0.655556
2012	0.752212	0.96			0.1875	0.583333		0.584615	2.5	0.563636	1.464	1.59322	0.527778	0.972973
2013	0.929204	1.06	0.542857		0.5625	0.516667		0.230769	2.78571	0.50303	2.504	1.67797	0.666667	1.12432
2014	0.115044	0.76	0.285714		0.9375	0.461111		0.076923	2.85714	0.818182	0.56	1.3983	0.6	1.12432
	IgG2 H1F
D30	1.32576	0.630252		1.22881	0.44837	0.86514	0.939516	0.90625	1.4902	0.776471	0.929577	1.088	0.832653	0.639535
2010	1		0.399543	1.84746	0.461957	0.839695	1.02823	0.8125		0.588235	0.661972	0.946667	0.904082	0.174419
2011	1.00947	0.542857	0.737443	1.76271	0.320652	0.928753	0.927419		0.915033	0.571765	0.401408	0.874667	1.26122
2012	0.842803	0.904202		0.720339	0.184783	0.605598		0.59375	0.96732	0.807059	0.478873	1.07467	1.09796	0.686047
2013	1.50568	1.1479	0.46347	2.31356	0.375	0.885496	0.596774	0.3125	1.09804	0.877647	0.405634	1.088	1.37347	0.565116
2014	0.454545	1.46219	0.269406	3.37288	1.625	1.10178	0.705645	0.425	1.17647	0.736471	0.239437	1.61333	2.09184	0.755814
	IgG2 N1 A/Cali/09
D30	0.637681	1.53763		1.41818	0.746377	0.920904	1.11429	0.601852	0.8125	0.809524	0.889831	1.11111	1.14233	0.7
2010	0.834783		0.543478	0.909091	7.02899	0.912994	0.514286	0.675926		0.838095	0.635593	0.944444	1.625	0.133333
2011	0.666667	1.32258	0.57971	1.69091	0.724638	0.80565	0.485714		0.4375	1.47619	0.59322	0.833333	1.39233
2012	0.602899	0.967742		0.545455	0.42029	0.833898		0.416667	0.6875	1.07619	0.466102	0.666667	1.48267	0.933333
2013	0.718841	1.64516	0.289855	0.963636	2.53623	0.745763	0.274286	0.601852	0.85	2.74286	3.79661	0.922222	1.38985	0.886667
2014	0.153623	1.21505	0.57971	1.36364	1.88406	1.23729	0.428571	0.509259	0.875	1.23809	0.677966	0.755556	2.04208	0.82
	IgG2 N1 A/Bris/07
D30	0.208333	0.649038		0.8	0.689655	0.474684		1.5	0.511111	1.23809	0.5	1.2963	2	0.581081
2010	0.4		0.663265	0.6	0.568966	0.696203		0.883333	0.111111	0.409524	0.433333	0.87963	1.6	0.094595
2011	0.358333	0.519231	0.642857	0.8	0.517241	0.620253			0.333333	0.52381	0.366667	0.972222	1.57333
2012	0.4	0.649038		0.4	0.086207	0.506329		1.16667	0.4	0.457143	0.3	1	1.46667	0.472973
2013	0.583333	0.951923	0.642857	0.666667	0.431034	0.506329		0.5	0.222222	0.571429	0.2	0.601852	1.70667	0.432432
2014	0.025	0.879808	0.693878	0.6	1.2069	0.601266	0.625	0.583333	0.444444	0.809524	0.233333	0.972222	2.13333	0.472973
	IgG2 M1 Cali/09
D30	0.813187	0.733632		1.09412	0.55	0.968553	0.665025	0.136816	0.942982	1.35918	0.909864	1.09157	0.863901	0.589812
2010	0.565934		0.595376	0.823529	0.92	0.943396	0.529557	0.062189		1.54286	0.459184	1.00723	0.583279	0.402145
2011	0.82967	0.626009	0.884393	3.09412	0.87	1.03774	0.361248		0.385965	1.42857	0.294218	0.891566	0.602722
2012	0.953846	0.747085		3.17647	0.55	0.77044		0.043532	0.429825	1.66531	0.365646	0.855422	0.526896	0.616622
2013	1.19231	0.926457	0.433526	1.29412	0.495	2.21698	0.176519	0.027985	0.285088	1.95918	0.697279	1.04819	0.508749	0.530831
2014	0.346154	0.90852	0.66474	2.17647	3.4875	1.19497	0.299672	0.037313	0.364035	2.02041	0.413265	1.26024	0.654569	0.63807
	IgG2 NP Cali/09
D30	1.10667	1.21818		0.851064	0.702703	0.926004	0.535604	1.24762	19.1	0.936624	0.738182	0.714286	0.95	0.992308
2010	0.853333		1.47664	1.01064	0.745946	0.661734	0.907121	1.6127		0.731913	0.738182	0.735294	0.856667	0.443077
2011	1.64	2.72727	2.02804	1.38298	0.637838	0.556025	1.26316	0	3.7	0.699944	0.745455	0.798319	0.736667
2012	2.18667	4.84546		1.10638	1.15135	0.450317	0.01548	0.866667	3.4	0.484016	0.636364	0.663866	0.826667	0.346154
2013	5.30667	4.38182	3.38878	1.17021	0.772973	0.429175	0.882353	0.51746	3.3	0.47392	0.865455	0.630252	0.536667	0.704615
2014	0.773333	5.51818	0.921495	0.893617	2.17838	0.560254	0.820433	0.444444	3.2	0.440269	0.745455	0.747899	0.406667	0.530769
	IgG2 NA B/HK/01
D30	0.585774	0.466667		0.471014	1.13044	1.35556	1.25	1.34118	1.33044	1.50213	1.67857	0.978836	0.421583	1.84314
2010	0.774059		0.641176	0.652174	1.72174	1.34667	1.0375	1.88235		0.523404	1.85714	1.15873	0.330935	0.619608
2011	0.669456	0.666667	0.926471	0.528986	1.06957	1.22222	0.75		0.982609	0.587234	1.5	0.775132	0.356835
2012	0.669456	0.528		0.543478	1	1.16889		1.23529	1	0.425532	1.62857	1.03968	0.345324	2
2013	5.67992	0.64	0.838235	0.724638	1.8087	1.10222	0.8125	1.44118	1.28696	0.595745	1.42857	0.992063	0.316547	2.28627
2014	0.633891	0.701333	0.523529	0.76087	1.54783	1.37778	1	1.23529	1.33044	0.638298	0.7	0.992063	0.428777	2.03922

## Sheet: Fig 3b
sH1 V1S1	pH1 V1S1	sH1 V1S0	pH1 V1S0	sH1 V0S1	pH1 V0S1	sH1 V0S0	pH1 V0S0
640	5	5	5	5	5	160	5
80	5	2560	5	5	5	5	80
5	5	1280	40	640	5	640	5
640	5	1280	5	80	5	5	5
320	5	1280	5	5	5	5	80
160	5	320	5	5	5	160	80
640	5	5	5	160	80	160	80
320	5	160	320	5	5	5	160
5	5	320	80	80	5	5	5
1280	5	320	40	80	5	40	80
5	5	1280	5	640	5	5	5
320	5	160	320	5	5	80	320
5	5	2560	5	5	5	640	80
80	5	1280	80	320	5	160	5
160	5	640	5	40	5	80	40
640	5	640	5	640	5	5	160
640	5	160	5	80	5	5	5
640	5	640	20	80	40	160	320
2560	5	160	5	5	5	80	5
640	5	1280	320	5	5	160	5
160	5	640	80	40	5	640	5
5	5	320	320	640	5	5	160
640	5	1280	5	160	5	5	160
320	5	160	320	40	5	640	5
1280	5	1280	5	5	5	160	160
160	20	20	80	5	5	80	640
1280	5	1280	40	5	5
1280	5			160	5
160	5			1280	5
160	5			5	20
				5	5
				5	5

## Sheet: Fig3cdefghi
			Donor	sH1 HA	pH1 HA	pN1 NA	pNP		Age	pN1 NA
V1S0	Vax				V1S0
	Sero 0	1	1261	16.1254	6.44931	1.443	5.23965		6	1.443
		2	1330	23.0248	35.2251	16.525	12.1678		6	16.525
		3	2700	4.72444	28.7042	6.57552	15.5447		6	6.57552
		4	1328	4.95583	24.0766	3.90408	23.8235		7	3.90408
		5	2530	6.84897	24.4973	6.49138	21.6449		7	6.49138
		6	2540	12.1918	28.7042	6.13378	19.4662		7	6.13378
		7	1151	4.6403	2.20025	7.31174			8	7.31174
		8	1465	1.67438	8.93143	12.8019	13.8235		8	12.8019
		9	1485	2.01094	12.3391	4.32478	8.09368		8	4.32478
		10	1491	11.5398	18.6075	2.28439	20.1198		8	2.28439
		11	1007	21.9731	48.8978	9.28902			9	9.28902
		12	1045	12.3812	22.6041	10.0463	19.902		9	10.0463
		13	1252	34.1733	27.4422	2.01094	21.2092		9	2.01094
		14	1301	40.6942	51.0013	15.5995			9	15.5995
		15	1128	10.9928	23.0248	3.3151	17.2876		10	3.3151
		16	1420	10.1304	31.2284	5.50273	24.695		10	5.50273
		17	1242	12.3601	39.0114	4.42995	20.1198		10	4.42995
		18	1157	44.6908	71.8258	17.3454	59.9891		11	17.3454
		19	1324	13.9377	37.9596	1.61127	13.6057		11	1.61127
		20	1073	27.6525	39.8528	12.6756	23.8235		12	12.6756
		21	1183	24.918	52.6841	20.711	17.9412		12	20.711
		22	2516	14.1902	28.9146	6.53345	14.9129		12	6.53345
		23	2527	15.4733	28.9146	9.01557	32.3203		12	9.01557
		24	1351	40.2735	60.8877	16.8826	74.5861		13	16.8826
		25	2730	12.297	33.7526	3.63063	20.3377		14	3.63063
		26	1379	16.9668	35.2251	5.71308	22.0806		15	5.71308
		27	1470	1.04333	0.328145	0.012621	1.60131		15	0.012621
					V1S1
V1S1	Sero 1	28	1020	23.8662	52.4737	23.8662	34.9346		6	23.8662
		29	1312	15.6836	25.549	8.99453	14.281		6	8.99453
		30	2728	56.891	37.7493	6.42827			6	6.42827
		31	1065	6.97518	23.6559	5.83929	8.66013		7	5.83929
		32	1090	20.2903	30.5974	6.76483	49.9673		7	6.76483
		33	1147	13.8536	6.42827	1.86369	8.18083		7	1.86369
		34	1262	17.7661	24.918	11.0139	15.1089		7	11.0139
		35	1382	15.3681	53.1048	6.23896	22.0806		7	6.23896
		36	2591	3.6727	5.31342	3.18889	9.74946		7	3.18889
		37	2625	15.6836	27.6525	9.47833	10.2723		7	9.47833
		38	2681	20.5006	7.33277	1.37989	4.25926		7	1.37989
		39	2695	15.0947	30.8077	9.73075	16.634		7	9.73075
		40	1100	22.1834	31.6491	17.9764	26.8736		8	17.9764
		41	1209	19.0282	25.3387	5.52377	44.5207		8	5.52377
		42	2631	8.78418	14.0429	4.61927	12.9739		8	4.61927
		43	1112	12.318	21.9731	2.97854	14.9782		9	2.97854
		44	1185	17.3454	36.4872	8.1952	21.8627		9	8.1952
		45	1200	8.78418	26.1801	3.92512	21.8627		9	3.92512
		46	1398	38.3803	58.3635	3.84098	38.8562		9	3.84098
		47	1483	26.6008	41.5355	3.71477	28.1808		9	3.71477
		48	1505	18.8178	20.2903	8.44762	9.27015		9	8.44762
		49	2505	5.88136	3.63063	2.8313	13.366		9	2.8313
		50	2678	12.7598	27.6525	2.99958	17.7233		10	2.99958
		51	1529	16.7354	27.4422	4.32478	15.1089		11	4.32478
		52	1146	16.3147	35.0147	2.11611	15.9804		12	2.11611
		53	1341	23.0248	8.51073	0.959192	5.52288		12	0.959192
		54	1096	10.9508	29.3353	0.538494	17.2876		14	0.538494
		55	1428	21.7627	33.3319	1.35886			14	1.35886
		56	1539	25.549	39.8528	0.832983	20.1198		14	0.832983
		57	1343	37.9596	49.7392	5.39756	17.0697		15	5.39756
	Unvax				V0S0
V0S0	Sero 0	58	1211	26.8111	10.2146	11.7922	27.0915		6	11.7922
		59	1260	16.2726	25.7594	11.7291	22.7342		6	11.7291
		60	1277	7.39588	25.1283	4.24064	13.8889		6	4.24064
		61	1385	1.16954	1.443	8.99453	13.061		6	8.99453
		62	1538	28.4939	39.6424	4.51409	61.9499		6	4.51409
		63	1162	12.6756	31.8595	10.509	40.1634		7	10.509
		64	1130	47.6357	64.8843	13.3277	69.793		8	13.3277
		65	1489	4.97686	13.5591	7.81658			8	7.81658
		66	1270	49.3185	65.5154	16.4619	75.0218		9	16.4619
		67	2657	21.1317	27.8629	5.061	35.1525		9	5.061
		68	1329	10.2987	3.65166	1.88473	5.3268		10	1.88473
		69	2673	29.5456	49.9495	10.2356	53.8889		10	10.2356
		70	1036	14.4005	37.5389	14.8002	28.1808		11	14.8002
		71	1250	32.9112	67.6188	6.55448	46.9172		11	6.55448
		72	1388	21.5524	34.8044	16.6302	53.0174		11	16.6302
		73	1514	6.82793	28.0732	6.99621			11	6.99621
		74	2610	8.09003	18.6075	2.57888	12.4292		11	2.57888
		75	1070	19.0282	33.7526	9.49937	35.8061		12	9.49937
		76	1095	38.17	17.5557	4.13546	12.4074		12	4.13546
		77	1101	22.6041	43.639	8.82625	35.1525		12	8.82625
		78	2529	5.60791	18.3971	2.38957	12.7996		12	2.38957
		79	2603	4.55616	14.7371	18.8178	16.8519		12	18.8178
		80	1139	31.6491	41.5355	8.15313	29.2702		13	8.15313
		81	2716	29.756	28.7042	8.04796	28.3987		13	8.04796
		82	1409	40.2735	47.4253	11.2032	25.3486		14	11.2032
		83	2576	32.4905	52.4737	17.3454	23.8235		14	17.3454
					V0S1
V0S1	Sero 1	84	1148	0.012621	0.30711	1.21161	4.45534		11	1.21161
		85	1442	5.39756	1.88473	2.51578			12	2.51578
		86	1111	5.03997	12.9701	4.13546	19.0305		12	4.13546
		87	1432	28.2836	44.4804	3.65166	29.0523		9	3.65166
		88	1467	0.012621	0.748843	3.44131			15	3.44131
		89	2526	4.2196	1.5061	1.90576	11.122		9	1.90576
		90	2531	27.2318	49.9495	30.387	40.3813		12	30.387
		91	1125	5.60791	3.69373	5.12411	3.7146		13	5.12411
		92	1005	33.963	33.1216	5.69205	40.3813		13	5.69205
		93	1030	100.223	104.43	19.8696	87.4401		7	19.8696
		94	1049	14.4215	11.8553	8.53176	5.84967		14	8.53176
		95	2551	1.96887	0.012621	0.769878	5.41394		8	0.769878
		96	2633	15.7888	3.98822	2.72613			6	2.72613
		97	1224	47.215	63.2015	23.2352	53.0174		10	23.2352
		98	1438	30.5974	16.3778	3.3151	18.3769		11	3.3151
		99	2648	4.78755	8.65797	6.17585	2.40741		11	6.17585
		100	2703	28.4939	24.7076	3.46235	11.9063		7	3.46235
		101	2729	15.8098	44.2701	4.85065	41.4706		10	4.85065
		102	2533	15.2209	33.1216	4.13546	15.9804		6	4.13546
		103	1392	15.9361	14.0639	6.72276	21.2092		7	6.72276
		104	1400	18.8178	16.504	3.52545	42.7778		12	3.52545
		105	1014	10.9928	43.639	2.01094	28.6166		12	2.01094
		106	1017	33.5423	1.37989	1.94783	21.427		7	1.94783
		107	1063	42.3769	47.4253	6.70172	27.963		7	6.70172
		108	2501	49.7392	54.3668	10.6773	57.1569		8	10.6773
		109	2502	16.9668	13.496	4.97686	39.5098		9	4.97686
		110	2753	21.342	8.32141	2.09508	13.9325		9	2.09508
		111	2737	14.4005	0.580564	0.706773			10	0.706773
		112	1079	15.4733	19.2385	0.0757257	14.9346		10	0.0757257
		113	1089	21.1317	36.4872	2.87337	21.6449		10	2.87337
		114	1124	36.4872	45.1115	18.8178	22.2985		12	18.8178
		115	1035	6.61759	1.25368	2.91544	23.8235		12	2.91544

## Sheet: Fig 4a
	V1S0	V1S1	V0S0	V0S1
	25319	5369	330.5	23.5
	243	24318	5914.8	228.5
	25136.5	23809.8	4766.8	2315
	24371	2614.5	37.5	5788.3
	3275	23483.5	11559	78.5
	1480.3	25003.8	15380.5	341.5
	24010.5	23130.3	12349.3	12407
	25840.5	26469.8	11879.8	541.8
	23623.5	455.3	6575.5	2045.8
	25777.8	26460.5	10041	10817
	23644.8	12162.5	1067.5	1811.5
	22640.3	20231.8	13433.3	382.3
	22895.5	22045.8	12310	602.5
	21842.3	24716.3	9614	13558.3
	26303.3	15761.5	5989.5	2029
	24361	3309	13854.3	3840.5
	21921.3	25029.5	1990.8	980
	18684.5	25428	14917	11479.5
	25299.3	23701.5	4940.8	6252.5
	15119	9659	12409	1397.5
	24000.5	6589.8	3028	5445.3
	710.3	16934	2591.5	12591.8
	23061.3	5898.3	13040.3	571.3
	3	22085.5	3244	1941.8
	4	15280.8	12798	8080.3
	23587.5	23117.3	1974.5	1155
	24349.5	153		455.5
		24585.8		80.3
		24688.3		6088.5
		23596.3		6766.8
				6292.5
				133

## Sheet: Fig 4b
IgG1 H1Bris HA					IgG1 H1pdm HA					IgG1 H3					IgG1 H1F					IgG1 N1pdm					IgG1 N2bris					IgG1 M1					IgG1 NP
Vaccinated; Not infected	Vaccinated; Infected	Not vaccinated; Not infected	Not vaccinated; Infected		V1S0	V1S1	V0S0	V0S1		Vaccinated; Not infected	Vaccinated; Infected	Not vaccinated; Not infected	Not vaccinated; Infected		Vaccinated; Not infected	Vaccinated; Infected	Not vaccinated; Not infected	Not vaccinated; Infected		Vaccinated; Not infected	Vaccinated; Infected	Not vaccinated; Not infected	Not vaccinated; Infected		Vaccinated; Not infected	Vaccinated; Infected	Not vaccinated; Not infected	Not vaccinated; Infected		Vaccinated; Not infected	Vaccinated; Infected	Not vaccinated; Not infected	Not vaccinated; Infected		Vaccinated; Not infected	Vaccinated; Infected	Not vaccinated; Not infected	Not vaccinated; Infected
27215.8	25995.5	945	182.5		25319	5369	330.5	23.5		24763.5	23524	919.5	9343.5		1645	1421	61.5	402.8		1622.8	1278.5	15	122		22698.5	22884.8	487.3	6576.8		3423	1215.8	80.5	97.5		26290.8	26421	871	6727.8
11965.5	26188.5	2638.5	6961.3		243	24318	5914.8	228.5		24687	25696.8	3244	13331		3021.8	15973.5	242.3	212		1158.5	14207	934	171		20931	25535.8	1517.8	12249.8		13241.3	2485.3	1244.8	4386.5		26234.3	26052	7217.8	13904.8
25300.3	25983	14152.5	14847.5		25136.5	23809.8	4766.8	2315		25252.3	24561.5	12569	13379.8		14880.3	2145	870.8	2213.5		14627	2000.8	2952.3	1190		21952	24657	13527	10339.3		24085.8	24116.3	253.5	13103.5		25963	25943	11894	14182.8
25768.8	15101.5	20.3	14219.5		24371	2614.5	37.5	5788.3		25631.8	26593.3	11181	12968.5		1293.3	259.3	571.5	488		5633	22162.5	32.5	372.8		23779.8	20372.5	8330.8	5122.5		8515.8	3367	333.8	357.3		25652.3	25968.5	6779.5	13729.5
27235	26818.8	12697.3	336.5		3275	23483.5	11559	78.5		26324.3	26241.5	10916	13062		1215.8	1971.3	843.5	239.8		264.3	1742	178.3	109.5		25899	24201	3524.8	12279.3		7392.5	6009	2086.5	1735.3		26749.5	26403	15101.8	14146.8
24997	26004	13214.5	7025		1480.3	25003.8	15380.5	341.5		25156.3	24489.5	13743.3	11081.3		1010	4737	647.5	2658.5		2459	11386	2635.5	64.5		8713	24269.8	10226.2	1625.7		1064.8	678.5	1937.8	141.8		24700.8	25968.3	15530	11729.3
26186.3	26320.5	15398.5	14176.8		24010.5	23130.3	12349.3	12407		23925	25802.5	11564	12680		1026.5	429.3	4445.5	1854.3		14788	4693.5	653.5	3695		8042	25142	4990.7	3016.7		435.5	840.8	2225.3	9089.3		25204.8	25917	14066.3	13270.8
26722.8	26868	3781.3	3281		25840.5	26469.8	11879.8	541.8		25863	25002	7261	7058.5		4190	916	309.5	88.3		19232	777.3	627	42.5		24795.3	21911.3	3105.8	2310.5		13374.8	787	6150	458		26454.5	26666	13421.5	5967
26244.5	910.3	11860.5	11404.3		23623.5	455.3	6575.5	2045.8		25754.3	687	8349.5	11364		727.8	49.5	3403.5	740.8		802	67	823.5	51.3		24359.3	739.3	3181.8	2262		587.5	73.3	5635.5	124.8		26146.3	931.5	22361	13190.3
26380.8	26320.5	12558.5	12770		25777.8	26460.5	10041	10817		24760.5	25089.8	6976	11582		816.3	1142.8	2317.3	986.3		780	6392.5	4668.5	1010		25182.3	24522.5	5453.8	4330		8679.8	16004.3	1030	4129.3		25786.8	26522.8	14253.8	14481.5
18209.8	26354.5	11675	7309.5		23644.8	12162.5	1067.5	1811.5		25943.8	26262.5	10766.5	5458.5		1925.3	1426.5	570.3	347.3		7519.5	330.8	32	7700.8		23620.3	25397.8	7933.8	3732.3		10127.3	24724	598	429		26383.5	26350.3	6369.3	4239.5
25364.8	25216	13659.5	4068.5		22640.3	20231.8	13433.3	382.3		24420.3	22518.8	10969.8	12096.5		11470	2259.3	2051.3	345.5		557.3	823	1078.5	736.5		23935.8	24659	3260.3	2445.8		9334	14867	9735.8	276		24463.5	23597.8	14042.8	12199.3
26571.3	26334.8	13059.5	11447.5		22895.5	22045.8	12310	602.5		26321.3	24660.5	13470	10013		275.3	824.8	2120.8	975		894.5	12854.3	1594.5	644		12438	25055.3	8143.8	5128		17169	3526.3	8187.5	1149.5		26650.8	26062	13071.8	1749.8
27515.5	26759.5	14416.8	14581.3		21842.3	24716.3	9614	13558.3		25819	26045.5	8272.5	12738		243.8	1189.8	1657.3	1403		240	902	266	1469.8		446.5	21324	4684	8407.8		1591.8	8840	10503.5	5517.8		25556.8	26251.8	13604.3	13604.8
26978.3	26497.8	7599.5	9332.5		26303.3	15761.5	5989.5	2029		26432.5	26334.3	3978.8	12018.8		6147	339.8	226.5	715		7402	2693.3	106.5	103.5		20241.8	26536	6672.8	7560.3		12349.8	1690.3	493.8	437.8		26704.5	26528	9558.8	12153.8
25872.3	25616.5	12732.3	16316		24361	3309	13854.3	3840.5		24574.5	3775.3	8404.3	14699.8		5122	220.3	2598.5	190		11140	751.8	2809.8	119.8		24069.5	180	4817.7	12246		5489.8	447.3	619	316.5		25481.5	24745.8	14006	14091.3
15846	25715	11677.3	10033		21921.3	25029.5	1990.8	980		23372	24837	10232.3	10371.5		4708.5	1462	382.5	228.5		4705.5	1595.5	781	136.5		15753.5	24910.5	6016	5834.7		5546	6395	307	1032		20028.8	25243.8	10986	13724
26264	25231.5	15346.8	15117.5		18684.5	25428	14917	11479.5		25734.5	25522.3	11062.8	9764.8		620	1516	2322.3	1127		12863.8	2586	3366.5	372		23388.8	24441.3	10306.3	11538		606.3	4334.8	13069.8	8514.3		26539.3	26298.8	15348	15190
25931.8	23830.8	13970	9801.5		25299.3	23701.5	4940.8	6252.5		25009	24807.5	2185.8	13428.5		3424.3	1131.3	484.5	1725		7973.5	1220.3	81.5	161.5		24172.3	23461	1461.8	13101		4684	15067	2510.5	11770.8		25872.5	24615.5	11416.3	12922.5
26845.8	25813.8	14166.5	8942.5		15119	9659	12409	1397.5		26743.3	25575.5	13127.5	8897.5		1534	5977.5	2871	96		1024.5	2570.8	514.5	52.5		25123	24653.3	13057.8	6611.3		4091	19345.3	4501.8	132.5		26137.8	26015.3	14270.5	12319
26919.5	24669	5918.8	12469.5		24000.5	6589.8	3028	5445.3		25794	14061.5	1976.5	11763.5		1242	82.5	115.8	1867		499.3	104.3	35	100.3		12897.5	56.8	223.5	10729.8		2688.8	136.3	142.5	1254.8		25722.3	23481.5	6595	12164.3
12645.3	25517.5	12019.8	13709		710.3	16934	2591.5	12591.8		588	25216.3	10970.8	12435		12.5	2332	1380.5	1860.8		20	4096.3	4441.5	146.8		23.8	22788.5	10739.3	7153.8		105.3	3401.3	857.5	7523.5		17021	25474	11251	13778.3
19388	25461.5	13920.5	14209.5		23061.3	5898.3	13040.3	571.3		14512.5	23985.3	9731	11123		383	158.8	2136	483.8		2265	131.5	502	58		9010.8	23188.5	5298.8	7477.5		1153.5	4718.5	465.8	1751.5		25007	25551.5	14514.3	11682.5
4.5	26787.3	13506.3	1957.5		3	22085.5	3244	1941.8		4	26453.5	8648.3	1784.5		2.5	716.8	1070	156.5		93.3	165.3	248.3	152.5		3.5	17774.5	6319.5	1166.5		129.3	6106.5	854.8	1007		10.5	25525.5	10803.3	1583
31.8	26944.5	12948	11631		4	15280.8	12798	8080.3		8	26203	10621.5	11163.5		2.5	1025.8	1878	3314.5		148.5	879.8	1074.8	229		4	9002.3	8133.8	5873		97	5112.8	5799.3	3234.3		63.5	25491.8	12497.5	12685
23765	24422.8	2091.8	7965.5		23587.5	23117.3	1974.5	1155		18079	24077.8	1413	10435.8		3873.8	8258.5	164.3	745.3		4874.5	10361	56.3	207.3		18282	24626.5	99.5	7344		13112	2759.5	1521	212.5		24467.5	25215.5	2301.3	10366.3
26170.3	571.5		11663.5		24349.5	153		455.5		25028.8	25569.3		7402.5		5282	523		445.5		10036.3	437.8		90		23429.5	24631		1692.2		8672.5	394.8		590		24942.8	25580.3		13337
	26577.5		11479.3			24585.8		80.3			26090.3		12270			758.3		104.5			5349.5		149.3			25080.5		4628.3			2155.5		1907			26415.5		10925.5
	23663.5		13705.5			24688.3		6088.5			23838.5		4884.8			379.3		3509.5			1327		487			23591.5		592.3			7260.3		4193.8			24517		13198.8
	25630		11009.3			23596.3		6766.8			25812		11785.5			2932.8		1751.5			240.8		149			24635		4924.3			370		2066			26227		13978
			10494.3					6292.5					6426.8					425.5					306.5					3976.3					1295					7364.3
			5556.3					133					8993.3					320.3					242.5					2246.3					228.3					10330

[truncated: 9 more sheets: Fig 4c, Fig 4d, Fig 4e, Fig 4f, Fig 4ghi, Fig 5b, Ext 1, Ext 3a, Ext 5d]
